# Supplementary material for: Two new species of Dilkea subgenus Dilkea (Passifloraceae) from Loreto, Peru
Source: PhytoKeys. 2011 Feb 11;(2):1–8. doi: 10.3897/PhytoKeys.2.722 (PMC3174429; doi:10.3897/PhytoKeys.2.722)
Supplement: XML Treatment for Dilkea hebes [file PhytoKeys.2.722-treatment1.xml]

<!DOCTYPE tp:taxon-treatment
  PUBLIC "-//TaxonX//DTD Taxonomic Treatment Publishing DTD v0 20100105//EN" "tax-treatment-NSO.dtd">
<tp:taxon-treatment xmlns:tp="http://www.plazi.org/taxpub"><tp:treatment-meta><mixed-citation publication-type="journal"><person-group><name><surname>Feuillet</surname><given-names>Christian</given-names></name></person-group><article-title>
                    Two new species of <italic>Dilkea</italic> subgenus Dilkea (Passifloraceae) from Loreto, Peru
                </article-title><source>PhytoKeys</source><day>11</day><month>2</month><year>2011</year><volume>2011</volume><issue>2</issue><fpage>1</fpage><lpage>8</lpage><pub-id pub-id-type="doi">10.3897/PhytoKeys.2.722</pub-id></mixed-citation></tp:treatment-meta><tp:nomenclature><tp:taxon-name>
                        	<tp:taxon-name-part taxon-name-part-type="genus">Dilkea</tp:taxon-name-part>
                        	<tp:taxon-name-part taxon-name-part-type="species">hebes</tp:taxon-name-part>
                        <object-id xmlns:xlink="http://www.w3.org/1999/xlink" xlink:type="simple">urn:lsid:ipni.org:names:77109525-1</object-id>
                        </tp:taxon-name><tp:taxon-authority>Feuillet</tp:taxon-authority><tp:taxon-status xmlns:xlink="http://www.w3.org/1999/xlink" xlink:type="simple">sp. nov.</tp:taxon-status><xref ref-type="fig" rid="F1">Fig. 1</xref></tp:nomenclature><tp:treatment-sec sec-type="Latin"><title>Latin</title><p><tp:taxon-name>Dilkea hebes</tp:taxon-name> foliis super hebeti, exocarpio 4–5 mm crasso, multistrato, suberis simulanti, a subgeneris <tp:taxon-name>Dilkea</tp:taxon-name> speciebus mihi notis distincta. Liana in sylva riparia inundata, in Loreto (Peruvia) crescit.</p></tp:treatment-sec><tp:treatment-sec sec-type="Type"><title>Type:</title><p>PERU. <bold>Loreto:</bold> Maynas, District of Iquitos, Río Nanay, above Bellavista, between Pampa Chica and Santa Clara, shoreline forest frequently inundated, 1 June 1976, fr., <italic>M. Rimachi Y. 2336</italic> (holotype : US-3393830!; isotype: IBE).</p><p>Woody climber, growth continuous, internodes subequal or gradually unequal, twigs drying brown to black; glabrous throughout. Stipules not seen. Leaf: petiole terete, reduced to the pulvinus, 3–6 mm long, swollen but not wrinkled when dry, drying nearly black; blades coriaceous, narrowly elliptic to oblanceolate, widest ca. 2/3 from base, 7.5–19 × 3.5–6.5 cm, base usually slightly acute, angle ca. 45° each<!--PageBreak--> side of the midrib, apex acute or round and short–acuminate, margin undulated on herbarium specimens, probably due to dorsiventrally curved midrib, adaxially dull, drying dark olive–green, abaxially dull, drying pale olive–green, midrib adaxially in a groove, abaxially strongly raised, main veins obscure, 15–20 on each side of the midrib of well–developed leaves. Inflorescences axillary; peduncle axillary, thicker than the stem, bearing 1–2 flowers; bracts thick scale-shaped, 0.5–2 mm long, long and narrow <!--PageBreak-->to short and wide under the same fruit; pedicel and peduncle forming a narrow cone 0.5–1.5 cm long, 0.4–0.6 cm diam. at apex under the fruit. Flowers not seen. Fruits subterminal by withering of the apical part of the stem, spherical, observed still green but well-developed, fruit wall hard, 4–5 mm thick, corky, with 1–2 seeds, partly empty with at least partially dividing membranes; seeds peanut-shaped, slightly asymmetric, 1.7 × 0.7–0.8 cm.</p><fig id="F1" position="float" orientation="portrait"><label>Figure 1.</label><caption><p>Holotype of <tp:taxon-name>Dilkea hebes</tp:taxon-name> Feuillet: <italic>M. Rimachi Y. 2336</italic> (US).</p></caption><graphic xmlns:xlink="http://www.w3.org/1999/xlink" xlink:href="PhytoKeys-002-001-g001.jpg" position="float" orientation="portrait" xlink:type="simple"/></fig></tp:treatment-sec><tp:treatment-sec sec-type="Distribution"><title>Distribution.</title><p>Endemic to the district of Iquitos, Maynas, Loreto, Eastern Peru.</p><p>The specimen labels did not give geographical coordinates for the collection localities of <tp:taxon-name>Dilkea hebes</tp:taxon-name> in Peru, Loreto, Maynas, Distr. Iquitos. The localities cited for the two specimens, “quebrada de Morropón” or “Pampa Chica”, are not in the gazetteer published by the United States Board on Geographic Names (<xref ref-type="bibr" rid="B8">USBGN 1989</xref>), and Santa Clara and Bella Vista are common village names in Peru. A search in the National Geospatial–Intelligence Agency database (NGA web site) on Santa Clara brought 11 occurrences in Loreto and Bella Vista / Bellavista 16. Coordinates for those are too uncertain to be presented in the specimen citations, but it is possible that they are Puerto Bellavista Nanay, port of Iquitos on the Río Nanay, ca. 3°42'S, 73°15'W, and Santa Clara de Nanay, near the far end of Iquitos airport on the bank of the Río Nanay, ca. 3°47'S, 73°20'W.</p></tp:treatment-sec><tp:treatment-sec sec-type="Ecology"><title>Ecology.</title><p><tp:taxon-name>Dilkea hebes</tp:taxon-name> is growing in inundated riparian forest, known only from the vicinity of the type locality, ca. 90 m elev.</p></tp:treatment-sec><tp:treatment-sec sec-type="Phenology"><title>Phenology.</title><p>Fruits immature when collected in February and June.</p></tp:treatment-sec><tp:treatment-sec sec-type="Preliminary conservation status"><title>Preliminary conservation status.</title><p><tp:taxon-name>Dilkea hebes</tp:taxon-name> is known from two collections from the same district in Maynas, Loreto, Peru. The data are insufficient to assess an informed status for this species, therefore I suggest that it be classified as DD (Data Deficient) according to <xref ref-type="bibr" rid="B6">IUCN (2001</xref>, <xref ref-type="bibr" rid="B7">2003</xref>) categories.</p></tp:treatment-sec><tp:treatment-sec sec-type="Discussion"><title>Discussion.</title><p><tp:taxon-name>Dilkea hebes</tp:taxon-name> has a few fruit characteristics that distinguish it from all other species of <tp:taxon-name>Dilkea</tp:taxon-name> and that may be related to its frequently inundated habitat. The thick corky fruit wall, the small number of seeds leaving empty space in the fruit, and possibly the thin membranes inside the fruit increase the floatability of the fruit suggesting that the fruits may be disseminated during floods. Cork has been found in some species of <tp:taxon-name>Passiflora</tp:taxon-name>, for example on the bark of mature stems of <tp:taxon-name>Passiflora suberosa</tp:taxon-name> L. and <tp:taxon-name>Passiflora sexocellata</tp:taxon-name> Schlecht. in subg. <tp:taxon-name>Decaloba</tp:taxon-name> (DC.) Rchb. supersect. <tp:taxon-name>Cieca</tp:taxon-name> (Medic.) J.M. MacDougal &amp; Feuillet or even on the young stems and the petioles of <tp:taxon-name>Passiflora phellos</tp:taxon-name> Feuillet in subg. <tp:taxon-name>Passiflora</tp:taxon-name> supersect. <tp:taxon-name>Laurifolia</tp:taxon-name> (Cervi) Feuillet &amp; J.M. MacDougal. The vegetative characters are rather similar to <tp:taxon-name>Dilkea johannesii</tp:taxon-name> Barb.Rodr., which differs by its thin-walled fruit tapering at base and having an apical hard cone (cf. original illustration, reproduced from the Smithsonian Library, <xref ref-type="bibr" rid="B5">Feuillet 2010b</xref>).</p></tp:treatment-sec><tp:treatment-sec sec-type="Etymology"><title>Etymology.</title><p>The Latin epithet <italic>hebes</italic> (= dull), refers to the upper surface of the leaves that is not shiny, in contrast with <tp:taxon-name>Dilkea nitens</tp:taxon-name> Feuillet, another species from Loreto described below.</p></tp:treatment-sec><tp:treatment-sec sec-type="Paratypes"><title>Paratypes.</title><p>PERU. <bold>Loreto:</bold> Maynas, District of Iquitos, Río Nanay, quebrada de Morropón, inundated bank, ca. 90 m, 14 Feb 1985, fr., <italic>M. Rimachi Y. 7755</italic> (US!; IBE).<!--PageBreak--></p></tp:treatment-sec><ref-list><ref id="B8"><mixed-citation xmlns:xlink="http://www.w3.org/1999/xlink" xlink:type="simple"><person-group><name name-style="western"><surname>USBGN</surname></name></person-group> (<year>1989</year>)<source> Gazetteer of Peru, 2nd edition.</source><publisher-name>Defense Mapping Agency</publisher-name>, <publisher-loc>Washington</publisher-loc>, <lpage>869</lpage>pp.</mixed-citation></ref><ref id="B6"><mixed-citation xmlns:xlink="http://www.w3.org/1999/xlink" xlink:type="simple"><person-group><name name-style="western"><surname>IUCN</surname></name></person-group> (<year>2001</year>)<source> IUCN Red List Categories and Criteria: Version 3.1.</source><publisher-name>IUCN Species Survival Commission</publisher-name>. <publisher-loc>IUCN, Gland, Switzerland and Cambridge, UK</publisher-loc>.</mixed-citation></ref><ref id="B7"><mixed-citation xmlns:xlink="http://www.w3.org/1999/xlink" xlink:type="simple"><person-group><name name-style="western"><surname>IUCN</surname></name></person-group> (<year>2003</year>)<source> Guidelines for Application of IUCN Red List Criteria at Regional Levels: Version 3.0.</source><publisher-name>IUCN Species Survival Commision</publisher-name> [accessed 10 November 2010].</mixed-citation></ref><ref id="B5"><mixed-citation xmlns:xlink="http://www.w3.org/1999/xlink" xlink:type="simple"><person-group><name name-style="western"><surname>Feuillet</surname><given-names>C</given-names></name></person-group> (<year>2010b</year>)<article-title> Folia Taxonomica 19. Typifications in <italic>Dilkea</italic> (Passifloraceae).</article-title><source>Journal of the Botanical Research Institute of Texas</source><volume>4</volume> (<issue>2</issue>):<fpage>615</fpage>-<lpage>617</lpage>.</mixed-citation></ref></ref-list></tp:taxon-treatment>
