# Supplementary material for: Two new species of Dilkea subgenus Dilkea (Passifloraceae) from Loreto, Peru
Source: PhytoKeys. 2011 Feb 11;(2):1–8. doi: 10.3897/PhytoKeys.2.722 (PMC3174429; doi:10.3897/PhytoKeys.2.722)
Supplement: XML Treatment for Dilkea nitens [file PhytoKeys.2.722-treatment2.xml]

<!DOCTYPE tp:taxon-treatment
  PUBLIC "-//TaxonX//DTD Taxonomic Treatment Publishing DTD v0 20100105//EN" "tax-treatment-NSO.dtd">
<tp:taxon-treatment xmlns:tp="http://www.plazi.org/taxpub"><tp:treatment-meta><mixed-citation publication-type="journal"><person-group><name><surname>Feuillet</surname><given-names>Christian</given-names></name></person-group><article-title>
                    Two new species of <italic>Dilkea</italic> subgenus Dilkea (Passifloraceae) from Loreto, Peru
                </article-title><source>PhytoKeys</source><day>11</day><month>2</month><year>2011</year><volume>2011</volume><issue>2</issue><fpage>1</fpage><lpage>8</lpage><pub-id pub-id-type="doi">10.3897/PhytoKeys.2.722</pub-id></mixed-citation></tp:treatment-meta><tp:nomenclature><tp:taxon-name>
                        	<tp:taxon-name-part taxon-name-part-type="genus">Dilkea</tp:taxon-name-part>
                        	<tp:taxon-name-part taxon-name-part-type="species">nitens</tp:taxon-name-part>
                        <object-id xmlns:xlink="http://www.w3.org/1999/xlink" xlink:type="simple">urn:lsid:ipni.org:names:77109526-1</object-id>
                        </tp:taxon-name><tp:taxon-authority>Feuillet</tp:taxon-authority><tp:taxon-status xmlns:xlink="http://www.w3.org/1999/xlink" xlink:type="simple">sp. nov.</tp:taxon-status><xref ref-type="fig" rid="F2">Fig. 2</xref></tp:nomenclature><tp:treatment-sec sec-type="Latin"><title>Latin</title><p>Dilkea nitens <italic>foliis anguste ovatis a generis</italic> Dilkea <italic>speciebus mihi notis distincta. Liana vel frutex; in Loreto (Peruvia) crescit</italic>.</p></tp:treatment-sec><tp:treatment-sec sec-type="Type"><title>Type:</title><p>PERU. <bold>Loreto:</bold> Maynas, Pena Negra, 25 km SW of Iquitos, 3°38.6666'S, 73°20.15'W, 1 Aug 1972, fr., <italic>T.B. Croat 18649</italic> (holotype: US-2788507!; isotype: MO!)</p><p>“Shrub or vine” (fide <italic>Croat 18649</italic>), growth continuous, internodes subequal or varying gradually in size, twigs with internodes 0.5–1.5 cm long, drying pale brown; glabrous throughout. Stipules not seen. Leaf: petiole terete, 1.5–3 cm long, drying pale brown except for the basal 1/3–1/2 pulvinus, slightly swollen and drying black; blades coriaceous, narrowly ovate, 8.5–19 × 5–6 cm, widest near base, base round, apex acute or round and short–acuminate, margin undulated (in herb., probably because of the dorsiventrally curved midrib), drying pale brown, somewhat shiny, midrib dorsiventrally curved, adaxially raised, abaxially strongly raised, main veins clearly visible abaxially, 12–18 each side of the midrib of well-developed leaves. Inflorescences subterminal by abscission of the apical stem meristem; peduncle as thick as or thicker than the stem bearing it, much shorter than the petioles, ca. 5 mm long, forming apically a nearly flat surface bearing 1–6 flowers; bracts scale–like, triangular, less than 1 mm long; pedicels sub-null to 0.2 cm long. Flowers not seen. Fruits sub-spherical, 4 × 3 cm including a 3–4 mm long narrow apical cone, wall less than 1 mm thick, rigid and brittle, seen immature green; seeds not seen, brown (fide <italic>Croat 18649</italic>), few.</p><fig id="F2" position="float" orientation="portrait"><label>Figure 2.</label><caption><p>Holotype of <tp:taxon-name>Dilkea nitens</tp:taxon-name> Feuillet: <italic>T.B. Croat 18649</italic> (US).</p></caption><graphic xmlns:xlink="http://www.w3.org/1999/xlink" xlink:href="PhytoKeys-002-001-g002.jpg" position="float" orientation="portrait" xlink:type="simple"/></fig></tp:treatment-sec><tp:treatment-sec sec-type="Distribution"><title>Distribution.</title><p><tp:taxon-name>Dilkea nitens</tp:taxon-name> is known only by the type collection from Loreto (Peru). The geographical coordinates are taken from a gazetteer (<xref ref-type="bibr" rid="B8">USBGN 1989</xref>).</p></tp:treatment-sec><tp:treatment-sec sec-type="Ecology"><title>Ecology.</title><p>The label does not give any information about the habitat.</p></tp:treatment-sec><tp:treatment-sec sec-type="Phenology"><title>Phenology.</title><p>It had immature fruits in August.</p></tp:treatment-sec><tp:treatment-sec sec-type="Preliminary conservation status"><title>Preliminary conservation status.</title><p><tp:taxon-name>Dilkea nitens</tp:taxon-name> is only known from the type collection from Maynas, Loreto, Peru. The data are insufficient to assess an informed status for this species, therefore I suggest that it be classified as DD (Data Deficient) according to <xref ref-type="bibr" rid="B6">IUCN (2001</xref>, <xref ref-type="bibr" rid="B7">2003</xref>) categories.</p></tp:treatment-sec><tp:treatment-sec sec-type="Discussion"><title>Discussion.</title><p>In subgenus <tp:taxon-name>Dilkea</tp:taxon-name> where most species have oblanceolate to obovate leaf blades, <tp:taxon-name>Dilkea nitens</tp:taxon-name> is clearly identified by its narrowly ovate leaf blades, widest a quarter of the length from the base or less, a character shared only with <tp:taxon-name>Dilkea margaritae</tp:taxon-name> Cervi from Mato Grosso (Brazil) which, in contrast with <tp:taxon-name>Dilkea nitens</tp:taxon-name>, is a low shrub with 3.5–7 cm long axillary pedicels.</p></tp:treatment-sec><tp:treatment-sec sec-type="Etymology"><title>Etymology.</title><p>The epithet coming from the Latin adjective <italic>nitens</italic> (= shiny), refers to the upper surface of the leaves, in contrast with <tp:taxon-name>Dilkea hebes</tp:taxon-name>, another species from Loreto described above.</p></tp:treatment-sec><ref-list><ref id="B8"><mixed-citation xmlns:xlink="http://www.w3.org/1999/xlink" xlink:type="simple"><person-group><name name-style="western"><surname>USBGN</surname></name></person-group> (<year>1989</year>)<source> Gazetteer of Peru, 2nd edition.</source><publisher-name>Defense Mapping Agency</publisher-name>, <publisher-loc>Washington</publisher-loc>, <lpage>869</lpage>pp.</mixed-citation></ref><ref id="B6"><mixed-citation xmlns:xlink="http://www.w3.org/1999/xlink" xlink:type="simple"><person-group><name name-style="western"><surname>IUCN</surname></name></person-group> (<year>2001</year>)<source> IUCN Red List Categories and Criteria: Version 3.1.</source><publisher-name>IUCN Species Survival Commission</publisher-name>. <publisher-loc>IUCN, Gland, Switzerland and Cambridge, UK</publisher-loc>.</mixed-citation></ref><ref id="B7"><mixed-citation xmlns:xlink="http://www.w3.org/1999/xlink" xlink:type="simple"><person-group><name name-style="western"><surname>IUCN</surname></name></person-group> (<year>2003</year>)<source> Guidelines for Application of IUCN Red List Criteria at Regional Levels: Version 3.0.</source><publisher-name>IUCN Species Survival Commision</publisher-name> [accessed 10 November 2010].</mixed-citation></ref></ref-list></tp:taxon-treatment>
